# Supplementary material for: Processing of Unattended Emotional Facial Expressions: Correlates of Visual Field Bias in Women
Source: Front Neurosci. 2017 Aug 14;11:443. doi: 10.3389/fnins.2017.00443 (PMC5557747; doi:10.3389/fnins.2017.00443)
Supplement: Supplementary Table 1 — Means, standard deviations, and results from the ANOVA on reaction times. [file Table1.xls]

## Sheet: Sheet1
GET
FILE='D:\fMRI_DATA\VFB\___RECOVERY\_VERHALTENSDATEN\Auswertung\VFB_Verhaltensdaten_N18.sav'.
DATASET NAME DatenSet2 WINDOW=FRONT.
DATASET ACTIVATE DatenSet2.
GLM AL_rt AC_rt AR_rt HL_rt HC_rt HR_rt NL_rt NC_rt NR_rt
/WSFACTOR=valence 3 Polynomial location 3 Polynomial
/METHOD=SSTYPE(3)
/EMMEANS=TABLES(valence)
/EMMEANS=TABLES(location)
/EMMEANS=TABLES(valence*location)
/PRINT=DESCRIPTIVE ETASQ
/CRITERIA=ALPHA(.05)
/WSDESIGN=valence location valence*location.
Allgemeines Lineares Modell
Anmerkungen
Ausgabe erstellt		17-MAY-2017 14:21:20
Kommentare
Eingabe	Daten	D:\fMRI_DATA\VFB\___RECOVERY\_VERHALTENSDATEN\Auswertung\VFB_Verhaltensdaten_N18.sav
	Aktiver Datensatz	DatenSet2
	Filter	<keine>
	Gewichtung	<keine>
	Aufgeteilte Datei	<keine>
	Anzahl der Zeilen in der Arbeitsdatei	18
Behandlung fehlender Werte	Definition für "fehlend"	Benutzerdefinierte fehlende Werte werden als fehlend behandelt.
	Verwendete Fälle	Die Statistik basiert auf allen Fällen mit gültigen Daten für alle Variablen im Modell.
Syntax		GLM AL_rt AC_rt AR_rt HL_rt HC_rt HR_rt NL_rt NC_rt NR_rt /WSFACTOR=valence 3 Polynomial location 3 Polynomial /METHOD=SSTYPE(3) /EMMEANS=TABLES(valence) /EMMEANS=TABLES(location) /EMMEANS=TABLES(valence*location) /PRINT=DESCRIPTIVE ETASQ /CRITERIA=ALPHA(.05) /WSDESIGN=valence location valence*location.
Ressourcen	Prozessorzeit	00:00:00,02
	Verstrichene Zeit	00:00:00,02
[DatenSet2] D:\fMRI_DATA\VFB\___RECOVERY\_VERHALTENSDATEN\Auswertung\VFB_Verhaltensdaten_N18.sav
Innersubjektfaktoren
Maß: MASS_1
valence		Abhängige Variable
1	1	AL_rt
	2	AC_rt
	3	AR_rt
2	1	HL_rt
	2	HC_rt
	3	HR_rt
3	1	NL_rt
	2	NC_rt
	3	NR_rt
Deskriptive Statistiken
	Mittelwert	Standardabweichung	N
RT Afraid Left	458.521	68.3117	18
RT Afraid Center	485.553	67.2741	18
RT Afraid Right	474.723	79.6293	18
RT Happy Left	452.359	75.9324	18
RT Happy Center	491.394	57.5527	18
RT Happy Right	484.25	85.8641	18
RT Neutral Left	451.941	64.1294	18
RT Neutral Center	502.876	63.3199	18
RT Neutral Right	475.962	84.563	18
Multivariate Testsa
Effekt		Wert	F	Hypothese df	Fehler df	Sig.	Partielles Eta-Quadrat
valence	Pillai-Spur	0.0759763	,658b	2	16	0.531453	0.0759763
	Wilks-Lambda	0.924024	,658b	2	16	0.531453	0.0759763
	Hotelling-Spur	0.0822233	,658b	2	16	0.531453	0.0759763
	Größte charakteristische Wurzel nach Roy	0.0822233	,658b	2	16	0.531453	0.0759763
location	Pillai-Spur	0.698235	18,511b	2	16	6.87618e-05	0.698235
	Wilks-Lambda	0.301765	18,511b	2	16	6.87618e-05	0.698235
	Hotelling-Spur	2.31384	18,511b	2	16	6.87618e-05	0.698235
	Größte charakteristische Wurzel nach Roy	2.31384	18,511b	2	16	6.87618e-05	0.698235
valence * location	Pillai-Spur	0.471004	3,116b	4	14	0.0498123	0.471004
	Wilks-Lambda	0.528996	3,116b	4	14	0.0498123	0.471004
	Hotelling-Spur	0.890373	3,116b	4	14	0.0498123	0.471004
	Größte charakteristische Wurzel nach Roy	0.890373	3,116b	4	14	0.0498123	0.471004
a. Design: Konstanter Term Innersubjektdesign: valence + location + valence * location
b. Exakte Statistik
Mauchly-Test auf Sphärizitäta
Maß: MASS_1
Innersubjekteffekt	Mauchly-W	Approximiertes Chi-Quadrat	df	Sig.	Epsilonb
					Greenhouse-Geisser	Huynh-Feldt	Untergrenze
valence	0.865656	2.30829	2	0.315327	0.881567	0.975804	0.5
location	0.852061	2.56155	2	0.277822	0.871127	0.962152	0.5
valence * location	0.648677	6.67266	9	0.673091	0.843739	1	0.25
Prüft die Nullhypothese, daß sich die Fehlerkovarianz-Matrix der orthonormalisierten transformierten abhängigen Variablen proportional zur Einheitsmatrix verhält.
a. Design: Konstanter Term Innersubjektdesign: valence + location + valence * location
b. Kann zum Korrigieren der Freiheitsgrade für die gemittelten Signifikanztests verwendet werden. In der Tabelle mit den Tests der Effekte innerhalb der Subjekte werden korrigierte Tests angezeigt.
Tests der Innersubjekteffekte
Maß: MASS_1
Quelle		Quadratsumme vom Typ III	df	Mittel der Quadrate	F	Sig.	Partielles Eta-Quadrat
valence	Sphärizität angenommen	472	2	236	0.450195	0.641249	0.0257988
	Greenhouse-Geisser	472	1.76313	267.705	0.450195	0.617303	0.0257988
	Huynh-Feldt	472	1.95161	241.852	0.450195	0.636592	0.0257988
	Untergrenze	472	1	472	0.450195	0.511257	0.0257988
Fehler(valence)	Sphärizität angenommen	17823.4	34	524.217
	Greenhouse-Geisser	17823.4	29.9733	594.643
	Huynh-Feldt	17823.4	33.1773	537.216
	Untergrenze	17823.4	17	1048.43
location	Sphärizität angenommen	41810.6	2	20905.3	13.369	5.20358e-05	0.440219
	Greenhouse-Geisser	41810.6	1.74225	23998	13.369	0.000131511	0.440219
	Huynh-Feldt	41810.6	1.9243	21727.7	13.369	6.82911e-05	0.440219
	Untergrenze	41810.6	1	41810.6	13.369	0.00195449	0.440219
Fehler(location)	Sphärizität angenommen	53166.2	34	1563.71
	Greenhouse-Geisser	53166.2	29.6183	1795.04
	Huynh-Feldt	53166.2	32.7132	1625.22
	Untergrenze	53166.2	17	3127.42
valence * location	Sphärizität angenommen	3778.55	4	944.637	2.21826	0.0760923	0.115425
	Greenhouse-Geisser	3778.55	3.37496	1119.58	2.21826	0.088665	0.115425
	Huynh-Feldt	3778.55	4	944.637	2.21826	0.0760923	0.115425
	Untergrenze	3778.55	1	3778.55	2.21826	0.154705	0.115425
Fehler(valence*location)	Sphärizität angenommen	28957.5	68	425.846
	Greenhouse-Geisser	28957.5	57.3743	504.712
	Huynh-Feldt	28957.5	68	425.846
	Untergrenze	28957.5	17	1703.38
Tests der Innersubjektkontraste
Maß: MASS_1
Quelle			Quadratsumme vom Typ III	df	Mittel der Quadrate	F	Sig.	Partielles Eta-Quadrat
valence	Linear		430.664	1	430.664	1.04245	0.321562	0.0577778
	Quadratisch		41.336	1	41.336	0.0650644	0.801724	0.00381273
Fehler(valence)	Linear		7023.12	17	413.125
	Quadratisch		10800.3	17	635.31
location		Linear	15601.4	1	15601.4	12.7177	0.00237706	0.427951
		Quadratisch	26209.3	1	26209.3	13.7894	0.00172681	0.447862
Fehler(location)		Linear	20854.6	17	1226.74
		Quadratisch	32311.5	17	1900.68
valence * location	Linear	Linear	275.058	1	275.058	0.472996	0.500889	0.0270701
		Quadratisch	2398.4	1	2398.4	5.84906	0.0270932	0.255987
	Quadratisch	Linear	832.428	1	832.428	2.83439	0.110538	0.142903
		Quadratisch	272.664	1	272.664	0.652117	0.430512	0.0369427
Fehler(valence*location)	Linear	Linear	9885.91	17	581.524
		Quadratisch	6970.82	17	410.048
	Quadratisch	Linear	4992.71	17	293.689
		Quadratisch	7108.06	17	418.121
Tests der Zwischensubjekteffekte
Maß: MASS_1 Transformierte Variable: Mittel
Quelle	Quadratsumme vom Typ III	df	Mittel der Quadrate	F	Sig.	Partielles Eta-Quadrat
Konstanter Term	3.65954e+07	1	3.65954e+07	884.428	4.22602e-16	0.981141
Fehler	703417	17	41377.5
Geschätzte Randmittel
1. valence
Maß: MASS_1
valence	Mittelwert	Standardfehler	95%-Konfidenzintervall
			Untergrenze	Obergrenze
1	472.932	16.0261	439.12	506.745
2	476.001	16.5742	441.032	510.969
3	476.926	15.9413	443.293	510.559
2. location
Maß: MASS_1
location	Mittelwert	Standardfehler	95%-Konfidenzintervall
			Untergrenze	Obergrenze
1	454.274	15.9126	420.701	487.846
2	493.275	14.1633	463.393	523.157
3	478.312	19.2446	437.709	518.914
3. valence * location
Maß: MASS_1
valence		Mittelwert	Standardfehler	95%-Konfidenzintervall
				Untergrenze	Obergrenze
1	1	458.521	16.1012	424.55	492.491
	2	485.553	15.8567	452.099	519.008
	3	474.723	18.7688	435.125	514.322
2	1	452.359	17.8974	414.599	490.119
	2	491.394	13.5653	462.774	520.015
	3	484.25	20.2384	441.55	526.949
3	1	451.941	15.1154	420.05	483.832
	2	502.876	14.9246	471.388	534.364
	3	475.962	19.9317	433.91	518.014
