# Supplementary material for: Processing of Unattended Emotional Facial Expressions: Correlates of Visual Field Bias in Women
Source: Front Neurosci. 2017 Aug 14;11:443. doi: 10.3389/fnins.2017.00443 (PMC5557747; doi:10.3389/fnins.2017.00443)
Supplement: Supplementary Table 2 — Means, standard deviations, and results from the ANOVA on eye movements. [file Table2.xls]

## Sheet: Sheet1
GET
FILE='D:\fMRI_DATA\VFB\___RECOVERY\_EYETRACKING\Auswertung\Gazedev_PCTfromTrkHits_N18.sav'.
DATASET NAME DatenSet1 WINDOW=FRONT.
DATASET ACTIVATE DatenSet1.
GLM L_AL_gr20to40_PCTfromTrkHits L_AL_gr40to80_PCTfromTrkHits L_AL_gr80to200_PCTfromTrkHits
L_AL_gr200_PCTfromTrkHits L_AC_gr20to40_PCTfromTrkHits L_AC_gr40to80_PCTfromTrkHits
L_AC_gr80to200_PCTfromTrkHits L_AC_gr200_PCTfromTrkHits L_AR_gr20to40_PCTfromTrkHits
L_AR_gr40to80_PCTfromTrkHits L_AR_gr80to200_PCTfromTrkHits L_AR_gr200_PCTfromTrkHits
L_HL_gr20to40_PCTfromTrkHits L_HL_gr40to80_PCTfromTrkHits L_HL_gr80to200_PCTfromTrkHits
L_HL_gr200_PCTfromTrkHits L_HC_gr20to40_PCTfromTrkHits L_HC_gr40to80_PCTfromTrkHits
L_HC_gr80to200_PCTfromTrkHits L_HC_gr200_PCTfromTrkHits L_HR_gr20to40_PCTfromTrkHits
L_HR_gr40to80_PCTfromTrkHits L_HR_gr80to200_PCTfromTrkHits L_HR_gr200_PCTfromTrkHits
L_NL_gr20to40_PCTfromTrkHits L_NL_gr40to80_PCTfromTrkHits L_NL_gr80to200_PCTfromTrkHits
L_NL_gr200_PCTfromTrkHits L_NC_gr20to40_PCTfromTrkHits L_NC_gr40to80_PCTfromTrkHits
L_NC_gr80to200_PCTfromTrkHits L_NC_gr200_PCTfromTrkHits L_NR_gr20to40_PCTfromTrkHits
L_NR_gr40to80_PCTfromTrkHits L_NR_gr80to200_PCTfromTrkHits L_NR_gr200_PCTfromTrkHits
R_AL_gr20to40_PCTfromTrkHits R_AL_gr40to80_PCTfromTrkHits R_AL_gr80to200_PCTfromTrkHits
R_AL_gr200_PCTfromTrkHits R_AC_gr20to40_PCTfromTrkHits R_AC_gr40to80_PCTfromTrkHits
R_AC_gr80to200_PCTfromTrkHits R_AC_gr200_PCTfromTrkHits R_AR_gr20to40_PCTfromTrkHits
R_AR_gr40to80_PCTfromTrkHits R_AR_gr80to200_PCTfromTrkHits R_AR_gr200_PCTfromTrkHits
R_HL_gr20to40_PCTfromTrkHits R_HL_gr40to80_PCTfromTrkHits R_HL_gr80to200_PCTfromTrkHits
R_HL_gr200_PCTfromTrkHits R_HC_gr20to40_PCTfromTrkHits R_HC_gr40to80_PCTfromTrkHits
R_HC_gr80to200_PCTfromTrkHits R_HC_gr200_PCTfromTrkHits R_HR_gr20to40_PCTfromTrkHits
R_HR_gr40to80_PCTfromTrkHits R_HR_gr80to200_PCTfromTrkHits R_HR_gr200_PCTfromTrkHits
R_NL_gr20to40_PCTfromTrkHits R_NL_gr40to80_PCTfromTrkHits R_NL_gr80to200_PCTfromTrkHits
R_NL_gr200_PCTfromTrkHits R_NC_gr20to40_PCTfromTrkHits R_NC_gr40to80_PCTfromTrkHits
R_NC_gr80to200_PCTfromTrkHits R_NC_gr200_PCTfromTrkHits R_NR_gr20to40_PCTfromTrkHits
R_NR_gr40to80_PCTfromTrkHits R_NR_gr80to200_PCTfromTrkHits R_NR_gr200_PCTfromTrkHits
/WSFACTOR=direction 2 Polynomial valence 3 Polynomial location 3 Polynomial distance 4 Polynomial
/METHOD=SSTYPE(3)
/EMMEANS=TABLES(direction)
/EMMEANS=TABLES(valence)
/EMMEANS=TABLES(location)
/EMMEANS=TABLES(distance)
/EMMEANS=TABLES(direction*valence)
/EMMEANS=TABLES(direction*location)
/EMMEANS=TABLES(direction*distance)
/EMMEANS=TABLES(valence*location)
/EMMEANS=TABLES(valence*distance)
/EMMEANS=TABLES(location*distance)
/EMMEANS=TABLES(direction*valence*location)
/EMMEANS=TABLES(direction*valence*distance)
/EMMEANS=TABLES(direction*location*distance)
/EMMEANS=TABLES(valence*location*distance)
/EMMEANS=TABLES(direction*valence*location*distance)
/PRINT=DESCRIPTIVE ETASQ
/CRITERIA=ALPHA(.05)
/WSDESIGN=direction valence location distance direction*valence direction*location
valence*location direction*valence*location direction*distance valence*distance
direction*valence*distance location*distance direction*location*distance valence*location*distance
direction*valence*location*distance.
Allgemeines Lineares Modell
Anmerkungen
Ausgabe erstellt		17-MAY-2017 13:23:31
Kommentare
Eingabe	Daten	D:\fMRI_DATA\VFB\___RECOVERY\_EYETRACKING\Auswertung\Gazedev_PCTfromTrkHits_N18.sav
	Aktiver Datensatz	DatenSet1
	Filter	<keine>
	Gewichtung	<keine>
	Aufgeteilte Datei	<keine>
	Anzahl der Zeilen in der Arbeitsdatei	18
Behandlung fehlender Werte	Definition für "fehlend"	Benutzerdefinierte fehlende Werte werden als fehlend behandelt.
	Verwendete Fälle	Die Statistik basiert auf allen Fällen mit gültigen Daten für alle Variablen im Modell.
Syntax		GLM L_AL_gr20to40_PCTfromTrkHits L_AL_gr40to80_PCTfromTrkHits L_AL_gr80to200_PCTfromTrkHits L_AL_gr200_PCTfromTrkHits L_AC_gr20to40_PCTfromTrkHits L_AC_gr40to80_PCTfromTrkHits L_AC_gr80to200_PCTfromTrkHits L_AC_gr200_PCTfromTrkHits L_AR_gr20to40_PCTfromTrkHits L_AR_gr40to80_PCTfromTrkHits L_AR_gr80to200_PCTfromTrkHits L_AR_gr200_PCTfromTrkHits L_HL_gr20to40_PCTfromTrkHits L_HL_gr40to80_PCTfromTrk…
Ressourcen	Prozessorzeit	00:00:00,14
	Verstrichene Zeit	00:00:00,14
[DatenSet1] D:\fMRI_DATA\VFB\___RECOVERY\_EYETRACKING\Auswertung\Gazedev_PCTfromTrkHits_N18.sav
Innersubjektfaktoren
Maß: MASS_1
direction				Abhängige Variable
1	1	1	1	L_AL_gr20to40_PCTfromTrkHits
			2	L_AL_gr40to80_PCTfromTrkHits
			3	L_AL_gr80to200_PCTfromTrkHits
			4	L_AL_gr200_PCTfromTrkHits
		2	1	L_AC_gr20to40_PCTfromTrkHits
			2	L_AC_gr40to80_PCTfromTrkHits
			3	L_AC_gr80to200_PCTfromTrkHits
			4	L_AC_gr200_PCTfromTrkHits
		3	1	L_AR_gr20to40_PCTfromTrkHits
			2	L_AR_gr40to80_PCTfromTrkHits
			3	L_AR_gr80to200_PCTfromTrkHits
			4	L_AR_gr200_PCTfromTrkHits
	2	1	1	L_HL_gr20to40_PCTfromTrkHits
			2	L_HL_gr40to80_PCTfromTrkHits
			3	L_HL_gr80to200_PCTfromTrkHits
			4	L_HL_gr200_PCTfromTrkHits
		2	1	L_HC_gr20to40_PCTfromTrkHits
			2	L_HC_gr40to80_PCTfromTrkHits
			3	L_HC_gr80to200_PCTfromTrkHits
			4	L_HC_gr200_PCTfromTrkHits
		3	1	L_HR_gr20to40_PCTfromTrkHits
			2	L_HR_gr40to80_PCTfromTrkHits
			3	L_HR_gr80to200_PCTfromTrkHits
			4	L_HR_gr200_PCTfromTrkHits
	3	1	1	L_NL_gr20to40_PCTfromTrkHits
			2	L_NL_gr40to80_PCTfromTrkHits
			3	L_NL_gr80to200_PCTfromTrkHits
			4	L_NL_gr200_PCTfromTrkHits
		2	1	L_NC_gr20to40_PCTfromTrkHits
			2	L_NC_gr40to80_PCTfromTrkHits
			3	L_NC_gr80to200_PCTfromTrkHits
			4	L_NC_gr200_PCTfromTrkHits
		3	1	L_NR_gr20to40_PCTfromTrkHits
			2	L_NR_gr40to80_PCTfromTrkHits
			3	L_NR_gr80to200_PCTfromTrkHits
			4	L_NR_gr200_PCTfromTrkHits
2	1	1	1	R_AL_gr20to40_PCTfromTrkHits
			2	R_AL_gr40to80_PCTfromTrkHits
			3	R_AL_gr80to200_PCTfromTrkHits
			4	R_AL_gr200_PCTfromTrkHits
		2	1	R_AC_gr20to40_PCTfromTrkHits
			2	R_AC_gr40to80_PCTfromTrkHits
			3	R_AC_gr80to200_PCTfromTrkHits
			4	R_AC_gr200_PCTfromTrkHits
		3	1	R_AR_gr20to40_PCTfromTrkHits
			2	R_AR_gr40to80_PCTfromTrkHits
			3	R_AR_gr80to200_PCTfromTrkHits
			4	R_AR_gr200_PCTfromTrkHits
	2	1	1	R_HL_gr20to40_PCTfromTrkHits
			2	R_HL_gr40to80_PCTfromTrkHits
			3	R_HL_gr80to200_PCTfromTrkHits
			4	R_HL_gr200_PCTfromTrkHits
		2	1	R_HC_gr20to40_PCTfromTrkHits
			2	R_HC_gr40to80_PCTfromTrkHits
			3	R_HC_gr80to200_PCTfromTrkHits
			4	R_HC_gr200_PCTfromTrkHits
		3	1	R_HR_gr20to40_PCTfromTrkHits
			2	R_HR_gr40to80_PCTfromTrkHits
			3	R_HR_gr80to200_PCTfromTrkHits
			4	R_HR_gr200_PCTfromTrkHits
	3	1	1	R_NL_gr20to40_PCTfromTrkHits
			2	R_NL_gr40to80_PCTfromTrkHits
			3	R_NL_gr80to200_PCTfromTrkHits
			4	R_NL_gr200_PCTfromTrkHits
		2	1	R_NC_gr20to40_PCTfromTrkHits
			2	R_NC_gr40to80_PCTfromTrkHits
			3	R_NC_gr80to200_PCTfromTrkHits
			4	R_NC_gr200_PCTfromTrkHits
		3	1	R_NR_gr20to40_PCTfromTrkHits
			2	R_NR_gr40to80_PCTfromTrkHits
			3	R_NR_gr80to200_PCTfromTrkHits
			4	R_NR_gr200_PCTfromTrkHits
Deskriptive Statistiken
	Mittelwert	Standardabweichung	N
L_AL_gr20to40_PCTfromTrkHits	1.86367	3.62442	18
L_AL_gr40to80_PCTfromTrkHits	1.3025	3.46219	18
L_AL_gr80to200_PCTfromTrkHits	4.64967	4.7589	18
L_AL_gr200_PCTfromTrkHits	0.517076	1.50537	18
L_AC_gr20to40_PCTfromTrkHits	2.34608	3.68861	18
L_AC_gr40to80_PCTfromTrkHits	2.18615	4.1194	18
L_AC_gr80to200_PCTfromTrkHits	0.37037	1.57135	18
L_AC_gr200_PCTfromTrkHits	0	0	18
L_AR_gr20to40_PCTfromTrkHits	1.50294	3.68804	18
L_AR_gr40to80_PCTfromTrkHits	1.4763	3.18582	18
L_AR_gr80to200_PCTfromTrkHits	1.5949	4.82393	18
L_AR_gr200_PCTfromTrkHits	0	0	18
L_HL_gr20to40_PCTfromTrkHits	1.63477	4.77218	18
L_HL_gr40to80_PCTfromTrkHits	1.43308	2.94815	18
L_HL_gr80to200_PCTfromTrkHits	3.88258	7.85424	18
L_HL_gr200_PCTfromTrkHits	0.769601	1.77129	18
L_HC_gr20to40_PCTfromTrkHits	3.33053	6.73185	18
L_HC_gr40to80_PCTfromTrkHits	1.38889	4.13221	18
L_HC_gr80to200_PCTfromTrkHits	0	0	18
L_HC_gr200_PCTfromTrkHits	0	0	18
L_HR_gr20to40_PCTfromTrkHits	1.93702	4.72067	18
L_HR_gr40to80_PCTfromTrkHits	2.45487	4.46328	18
L_HR_gr80to200_PCTfromTrkHits	1.28668	3.81062	18
L_HR_gr200_PCTfromTrkHits	0	0	18
L_NL_gr20to40_PCTfromTrkHits	2.58184	6.24469	18
L_NL_gr40to80_PCTfromTrkHits	1.94867	3.37184	18
L_NL_gr80to200_PCTfromTrkHits	2.85205	4.75305	18
L_NL_gr200_PCTfromTrkHits	0.864298	2.01397	18
L_NC_gr20to40_PCTfromTrkHits	1.66597	3.65079	18
L_NC_gr40to80_PCTfromTrkHits	1.88642	4.00237	18
L_NC_gr80to200_PCTfromTrkHits	0	0	18
L_NC_gr200_PCTfromTrkHits	0	0	18
L_NR_gr20to40_PCTfromTrkHits	1.66917	3.41761	18
L_NR_gr40to80_PCTfromTrkHits	2.06007	4.49753	18
L_NR_gr80to200_PCTfromTrkHits	0.252525	1.07137	18
L_NR_gr200_PCTfromTrkHits	0	0	18
R_AL_gr20to40_PCTfromTrkHits	3.50244	6.52507	18
R_AL_gr40to80_PCTfromTrkHits	1.03415	3.01074	18
R_AL_gr80to200_PCTfromTrkHits	0.781626	1.79895	18
R_AL_gr200_PCTfromTrkHits	0	0	18
R_AC_gr20to40_PCTfromTrkHits	1.6835	4.0539	18
R_AC_gr40to80_PCTfromTrkHits	0.252525	1.07137	18
R_AC_gr80to200_PCTfromTrkHits	0.37037	1.57135	18
R_AC_gr200_PCTfromTrkHits	0	0	18
R_AR_gr20to40_PCTfromTrkHits	0.505051	1.46991	18
R_AR_gr40to80_PCTfromTrkHits	1.32655	2.701	18
R_AR_gr80to200_PCTfromTrkHits	3.63276	6.30058	18
R_AR_gr200_PCTfromTrkHits	0.529101	2.24478	18
R_HL_gr20to40_PCTfromTrkHits	0.611772	1.79872	18
R_HL_gr40to80_PCTfromTrkHits	2.55682	5.09037	18
R_HL_gr80to200_PCTfromTrkHits	0.252525	1.07137	18
R_HL_gr200_PCTfromTrkHits	0	0	18
R_HC_gr20to40_PCTfromTrkHits	1.15961	2.93987	18
R_HC_gr40to80_PCTfromTrkHits	2.27072	3.66479	18
R_HC_gr80to200_PCTfromTrkHits	0.58642	1.70939	18
R_HC_gr200_PCTfromTrkHits	0	0	18
R_HR_gr20to40_PCTfromTrkHits	1.12573	3.67735	18
R_HR_gr40to80_PCTfromTrkHits	1.89835	2.99677	18
R_HR_gr80to200_PCTfromTrkHits	4.87591	4.46338	18
R_HR_gr200_PCTfromTrkHits	0.877193	2.70787	18
R_NL_gr20to40_PCTfromTrkHits	1.3369	2.72675	18
R_NL_gr40to80_PCTfromTrkHits	3.38027	4.72949	18
R_NL_gr80to200_PCTfromTrkHits	0.579323	1.70159	18
R_NL_gr200_PCTfromTrkHits	0	0	18
R_NC_gr20to40_PCTfromTrkHits	0.869809	2.77064	18
R_NC_gr40to80_PCTfromTrkHits	1.7782	4.489	18
R_NC_gr80to200_PCTfromTrkHits	0	0	18
R_NC_gr200_PCTfromTrkHits	0.252525	1.07137	18
R_NR_gr20to40_PCTfromTrkHits	1.63477	4.23229	18
R_NR_gr40to80_PCTfromTrkHits	1.04997	2.55714	18
R_NR_gr80to200_PCTfromTrkHits	4.34223	4.80269	18
R_NR_gr200_PCTfromTrkHits	0.505051	2.14275	18
Multivariate Testsa
Effekt		Wert	F	Hypothese df	Fehler df	Sig.	Partielles Eta-Quadrat
direction	Pillai-Spur	0.0204379	,355b	1	17	0.559314	0.0204379
	Wilks-Lambda	0.979562	,355b	1	17	0.559314	0.0204379
	Hotelling-Spur	0.0208643	,355b	1	17	0.559314	0.0204379
	Größte charakteristische Wurzel nach Roy	0.0208643	,355b	1	17	0.559314	0.0204379
valence	Pillai-Spur	0.036858	,306b	2	16	0.740496	0.036858
	Wilks-Lambda	0.963142	,306b	2	16	0.740496	0.036858
	Hotelling-Spur	0.0382685	,306b	2	16	0.740496	0.036858
	Größte charakteristische Wurzel nach Roy	0.0382685	,306b	2	16	0.740496	0.036858
location	Pillai-Spur	0.309403	3,584b	2	16	0.0517368	0.309403
	Wilks-Lambda	0.690597	3,584b	2	16	0.0517368	0.309403
	Hotelling-Spur	0.448022	3,584b	2	16	0.0517368	0.309403
	Größte charakteristische Wurzel nach Roy	0.448022	3,584b	2	16	0.0517368	0.309403
distance	Pillai-Spur	0.490631	4,816b	3	15	0.0152563	0.490631
	Wilks-Lambda	0.509369	4,816b	3	15	0.0152563	0.490631
	Hotelling-Spur	0.963212	4,816b	3	15	0.0152563	0.490631
	Größte charakteristische Wurzel nach Roy	0.963212	4,816b	3	15	0.0152563	0.490631
direction * valence	Pillai-Spur	0.123867	1,131b	2	16	0.347186	0.123867
	Wilks-Lambda	0.876133	1,131b	2	16	0.347186	0.123867
	Hotelling-Spur	0.141379	1,131b	2	16	0.347186	0.123867
	Größte charakteristische Wurzel nach Roy	0.141379	1,131b	2	16	0.347186	0.123867
direction * location	Pillai-Spur	0.476865	7,292b	2	16	0.0056093	0.476865
	Wilks-Lambda	0.523135	7,292b	2	16	0.0056093	0.476865
	Hotelling-Spur	0.911553	7,292b	2	16	0.0056093	0.476865
	Größte charakteristische Wurzel nach Roy	0.911553	7,292b	2	16	0.0056093	0.476865
valence * location	Pillai-Spur	0.218066	,976b	4	14	0.451547	0.218066
	Wilks-Lambda	0.781934	,976b	4	14	0.451547	0.218066
	Hotelling-Spur	0.278881	,976b	4	14	0.451547	0.218066
	Größte charakteristische Wurzel nach Roy	0.278881	,976b	4	14	0.451547	0.218066
direction * valence * location	Pillai-Spur	0.144626	,592b	4	14	0.674222	0.144626
	Wilks-Lambda	0.855374	,592b	4	14	0.674222	0.144626
	Hotelling-Spur	0.169079	,592b	4	14	0.674222	0.144626
	Größte charakteristische Wurzel nach Roy	0.169079	,592b	4	14	0.674222	0.144626
direction * distance	Pillai-Spur	0.0346162	,179b	3	15	0.90878	0.0346162
	Wilks-Lambda	0.965384	,179b	3	15	0.90878	0.0346162
	Hotelling-Spur	0.0358574	,179b	3	15	0.90878	0.0346162
	Größte charakteristische Wurzel nach Roy	0.0358574	,179b	3	15	0.90878	0.0346162
valence * distance	Pillai-Spur	0.353699	1,095b	6	12	0.419013	0.353699
	Wilks-Lambda	0.646301	1,095b	6	12	0.419013	0.353699
	Hotelling-Spur	0.547267	1,095b	6	12	0.419013	0.353699
	Größte charakteristische Wurzel nach Roy	0.547267	1,095b	6	12	0.419013	0.353699
direction * valence * distance	Pillai-Spur	0.373389	1,192b	6	12	0.373372	0.373389
	Wilks-Lambda	0.626611	1,192b	6	12	0.373372	0.373389
	Hotelling-Spur	0.595887	1,192b	6	12	0.373372	0.373389
	Größte charakteristische Wurzel nach Roy	0.595887	1,192b	6	12	0.373372	0.373389
location * distance	Pillai-Spur	0.571761	2,670b	6	12	0.0696675	0.571761
	Wilks-Lambda	0.428239	2,670b	6	12	0.0696675	0.571761
	Hotelling-Spur	1.33514	2,670b	6	12	0.0696675	0.571761
	Größte charakteristische Wurzel nach Roy	1.33514	2,670b	6	12	0.0696675	0.571761
direction * location * distance	Pillai-Spur	0.527743	2,235b	6	12	0.111104	0.527743
	Wilks-Lambda	0.472257	2,235b	6	12	0.111104	0.527743
	Hotelling-Spur	1.11749	2,235b	6	12	0.111104	0.527743
	Größte charakteristische Wurzel nach Roy	1.11749	2,235b	6	12	0.111104	0.527743
valence * location * distance	Pillai-Spur	0.683448	1,080b	12	6	0.490063	0.683448
	Wilks-Lambda	0.316552	1,080b	12	6	0.490063	0.683448
	Hotelling-Spur	2.15904	1,080b	12	6	0.490063	0.683448
	Größte charakteristische Wurzel nach Roy	2.15904	1,080b	12	6	0.490063	0.683448
direction * valence * location * distance	Pillai-Spur	0.516306	,534b	12	6	0.833014	0.516306
	Wilks-Lambda	0.483694	,534b	12	6	0.833014	0.516306
	Hotelling-Spur	1.06742	,534b	12	6	0.833014	0.516306
	Größte charakteristische Wurzel nach Roy	1.06742	,534b	12	6	0.833014	0.516306
a. Design: Konstanter Term Innersubjektdesign: direction + valence + location + distance + direction * valence + direction * location + valence * location + direction * valence * location + direction * distance + valence * distance + direction * valence * distance + location * distance + direction * location * distance + valence * location * distance + direction * valence * location * distance
b. Exakte Statistik
Mauchly-Test auf Sphärizitäta
Maß: MASS_1
Innersubjekteffekt	Mauchly-W	Approximiertes Chi-Quadrat	df	Sig.	Epsilonb
					Greenhouse-Geisser	Huynh-Feldt	Untergrenze
direction	1	0	0		1	1	1
valence	0.97996	0.323904	2	0.850482	0.980353	1	0.5
location	0.890032	1.86397	2	0.393771	0.900927	1	0.5
distance	0.553082	9.31146	5	0.0978466	0.746151	0.864683	0.333333
direction * valence	0.518574	10.5068	2	0.0052298	0.675025	0.712491	0.5
direction * location	0.57231	8.9292	2	0.0115093	0.700432	0.744129	0.5
valence * location	0.37499	15.1215	9	0.0893114	0.723714	0.888105	0.25
direction * valence * location	0.362583	15.6402	9	0.0763053	0.663076	0.797017	0.25
direction * distance	0.196185	25.6067	5	0.000110555	0.633463	0.710989	0.333333
valence * distance	0.0455774	45.6388	20	0.00109146	0.501828	0.621886	0.166667
direction * valence * distance	0.0284636	52.596	20	0.000119628	0.517466	0.646343	0.166667
location * distance	0.0128684	64.3273	20	2.14333e-06	0.443329	0.533233	0.166667
direction * location * distance	0.0220107	56.3953	20	3.3699e-05	0.391824	0.458698	0.166667
valence * location * distance	8.93277e-07	178.361	77	2.74669e-09	0.315233	0.416694	0.0833333
direction * valence * location * distance	4.09685e-07	188.343	77	1.54329e-10	0.303823	0.397042	0.0833333
Prüft die Nullhypothese, daß sich die Fehlerkovarianz-Matrix der orthonormalisierten transformierten abhängigen Variablen proportional zur Einheitsmatrix verhält.
a. Design: Konstanter Term Innersubjektdesign: direction + valence + location + distance + direction * valence + direction * location + valence * location + direction * valence * location + direction * distance + valence * distance + direction * valence * distance + location * distance + direction * location * distance + valence * location * distance + direction * valence * location * distance
b. Kann zum Korrigieren der Freiheitsgrade für die gemittelten Signifikanztests verwendet werden. In der Tabelle mit den Tests der Effekte innerhalb der Subjekte werden korrigierte Tests angezeigt.
Tests der Innersubjekteffekte
Maß: MASS_1
Quelle		Quadratsumme vom Typ III	df	Mittel der Quadrate	F	Sig.	Partielles Eta-Quadrat
direction	Sphärizität angenommen	9.44486	1	9.44486	0.354693	0.559314	0.0204379
	Greenhouse-Geisser	9.44486	1	9.44486	0.354693	0.559314	0.0204379
	Huynh-Feldt	9.44486	1	9.44486	0.354693	0.559314	0.0204379
	Untergrenze	9.44486	1	9.44486	0.354693	0.559314	0.0204379
Fehler(direction)	Sphärizität angenommen	452.68	17	26.6282
	Greenhouse-Geisser	452.68	17	26.6282
	Huynh-Feldt	452.68	17	26.6282
	Untergrenze	452.68	17	26.6282
valence	Sphärizität angenommen	4.1043	2	2.05215	0.364546	0.697193	0.0209937
	Greenhouse-Geisser	4.1043	1.96071	2.09328	0.364546	0.693107	0.0209937
	Huynh-Feldt	4.1043	2	2.05215	0.364546	0.697193	0.0209937
	Untergrenze	4.1043	1	4.1043	0.364546	0.553964	0.0209937
Fehler(valence)	Sphärizität angenommen	191.397	34	5.62933
	Greenhouse-Geisser	191.397	33.332	5.74214
	Huynh-Feldt	191.397	34	5.62933
	Untergrenze	191.397	17	11.2587
location	Sphärizität angenommen	114.288	2	57.144	4.8104	0.014466	0.220555
	Greenhouse-Geisser	114.288	1.80185	63.428	4.8104	0.0178895	0.220555
	Huynh-Feldt	114.288	2	57.144	4.8104	0.014466	0.220555
	Untergrenze	114.288	1	114.288	4.8104	0.0424837	0.220555
Fehler(location)	Sphärizität angenommen	403.895	34	11.8793
	Greenhouse-Geisser	403.895	30.6315	13.1856
	Huynh-Feldt	403.895	34	11.8793
	Untergrenze	403.895	17	23.7585
distance	Sphärizität angenommen	534.432	3	178.144	3.94704	0.0131592	0.18843
	Greenhouse-Geisser	534.432	2.23845	238.75	3.94704	0.0238223	0.18843
	Huynh-Feldt	534.432	2.59405	206.022	3.94704	0.0180345	0.18843
	Untergrenze	534.432	1	534.432	3.94704	0.0633158	0.18843
Fehler(distance)	Sphärizität angenommen	2301.81	51	45.1335
	Greenhouse-Geisser	2301.81	38.0537	60.4885
	Huynh-Feldt	2301.81	44.0988	52.1966
	Untergrenze	2301.81	17	135.401
direction * valence	Sphärizität angenommen	6.45004	2	3.22502	0.596441	0.556428	0.0338956
	Greenhouse-Geisser	6.45004	1.35005	4.77763	0.596441	0.495914	0.0338956
	Huynh-Feldt	6.45004	1.42498	4.5264	0.596441	0.504159	0.0338956
	Untergrenze	6.45004	1	6.45004	0.596441	0.450543	0.0338956
Fehler(direction*valence)	Sphärizität angenommen	183.841	34	5.4071
	Greenhouse-Geisser	183.841	22.9509	8.01022
	Huynh-Feldt	183.841	24.2247	7.589
	Untergrenze	183.841	17	10.8142
direction * location	Sphärizität angenommen	130.095	2	65.0475	9.81602	0.000431448	0.366051
	Greenhouse-Geisser	130.095	1.40086	92.8677	9.81602	0.00208512	0.366051
	Huynh-Feldt	130.095	1.48826	87.4142	9.81602	0.00165476	0.366051
	Untergrenze	130.095	1	130.095	9.81602	0.00605948	0.366051
Fehler(direction*location)	Sphärizität angenommen	225.307	34	6.62667
	Greenhouse-Geisser	225.307	23.8147	9.46083
	Huynh-Feldt	225.307	25.3004	8.90526
	Untergrenze	225.307	17	13.2533
valence * location	Sphärizität angenommen	29.5464	4	7.38661	1.74779	0.149645	0.0932267
	Greenhouse-Geisser	29.5464	2.89485	10.2065	1.74779	0.17109	0.0932267
	Huynh-Feldt	29.5464	3.55242	8.31727	1.74779	0.158036	0.0932267
	Untergrenze	29.5464	1	29.5464	1.74779	0.203668	0.0932267
Fehler(valence*location)	Sphärizität angenommen	287.385	68	4.22624
	Greenhouse-Geisser	287.385	49.2125	5.83966
	Huynh-Feldt	287.385	60.3911	4.75872
	Untergrenze	287.385	17	16.905
direction * valence * location	Sphärizität angenommen	7.35396	4	1.83849	0.349211	0.843701	0.0201283
	Greenhouse-Geisser	7.35396	2.6523	2.77267	0.349211	0.765494	0.0201283
	Huynh-Feldt	7.35396	3.18807	2.30671	0.349211	0.801634	0.0201283
	Untergrenze	7.35396	1	7.35396	0.349211	0.562336	0.0201283
Fehler(direction*valence*location)	Sphärizität angenommen	358	68	5.2647
	Greenhouse-Geisser	358	45.0891	7.93982
	Huynh-Feldt	358	54.1972	6.6055
	Untergrenze	358	17	21.0588
direction * distance	Sphärizität angenommen	28.4253	3	9.4751	0.39198	0.759278	0.022538
	Greenhouse-Geisser	28.4253	1.90039	14.9576	0.39198	0.668433	0.022538
	Huynh-Feldt	28.4253	2.13297	13.3266	0.39198	0.691681	0.022538
	Untergrenze	28.4253	1	28.4253	0.39198	0.539577	0.022538
Fehler(direction*distance)	Sphärizität angenommen	1232.79	51	24.1724
	Greenhouse-Geisser	1232.79	32.3066	38.1592
	Huynh-Feldt	1232.79	36.2604	33.9983
	Untergrenze	1232.79	17	72.5172
valence * distance	Sphärizität angenommen	61.7519	6	10.292	1.934	0.0823227	0.102144
	Greenhouse-Geisser	61.7519	3.01097	20.509	1.934	0.135545	0.102144
	Huynh-Feldt	61.7519	3.73131	16.5496	1.934	0.120026	0.102144
	Untergrenze	61.7519	1	61.7519	1.934	0.182259	0.102144
Fehler(valence*distance)	Sphärizität angenommen	542.803	102	5.3216
	Greenhouse-Geisser	542.803	51.1865	10.6044
	Huynh-Feldt	542.803	63.4323	8.5572
	Untergrenze	542.803	17	31.9296
direction * valence * distance	Sphärizität angenommen	60.8298	6	10.1383	1.3213	0.254468	0.072118
	Greenhouse-Geisser	60.8298	3.1048	19.5922	1.3213	0.277049	0.072118
	Huynh-Feldt	60.8298	3.87806	15.6857	1.3213	0.271832	0.072118
	Untergrenze	60.8298	1	60.8298	1.3213	0.266275	0.072118
Fehler(direction*valence*distance)	Sphärizität angenommen	782.646	102	7.673
	Greenhouse-Geisser	782.646	52.7816	14.828
	Huynh-Feldt	782.646	65.927	11.8714
	Untergrenze	782.646	17	46.038
location * distance	Sphärizität angenommen	275.248	6	45.8746	5.0103	0.000154584	0.227634
	Greenhouse-Geisser	275.248	2.65997	103.478	5.0103	0.00589166	0.227634
	Huynh-Feldt	275.248	3.1994	86.031	5.0103	0.00323371	0.227634
	Untergrenze	275.248	1	275.248	5.0103	0.038868	0.227634
Fehler(location*distance)	Sphärizität angenommen	933.918	102	9.15606
	Greenhouse-Geisser	933.918	45.2195	20.653
	Huynh-Feldt	933.918	54.3898	17.1708
	Untergrenze	933.918	17	54.9363
direction * location * distance	Sphärizität angenommen	507.226	6	84.5376	7.28916	1.69634e-06	0.300099
	Greenhouse-Geisser	507.226	2.35094	215.754	7.28916	0.0012125	0.300099
	Huynh-Feldt	507.226	2.75219	184.299	7.28916	0.000580312	0.300099
	Untergrenze	507.226	1	507.226	7.28916	0.01518	0.300099
Fehler(direction*location*distance)	Sphärizität angenommen	1182.97	102	11.5977
	Greenhouse-Geisser	1182.97	39.966	29.5993
	Huynh-Feldt	1182.97	46.7872	25.284
	Untergrenze	1182.97	17	69.5863
valence * location * distance	Sphärizität angenommen	71.5732	12	5.96444	0.92433	0.523528	0.0515685
	Greenhouse-Geisser	71.5732	3.7828	18.9207	0.92433	0.451387	0.0515685
	Huynh-Feldt	71.5732	5.00033	14.3137	0.92433	0.469399	0.0515685
	Untergrenze	71.5732	1	71.5732	0.92433	0.349817	0.0515685
Fehler(valence*location*distance)	Sphärizität angenommen	1316.35	204	6.45271
	Greenhouse-Geisser	1316.35	64.3075	20.4697
	Huynh-Feldt	1316.35	85.0055	15.4855
	Untergrenze	1316.35	17	77.4325
direction * valence * location * distance	Sphärizität angenommen	81.5247	12	6.79373	1.22215	0.269579	0.0670697
	Greenhouse-Geisser	81.5247	3.64588	22.3608	1.22215	0.310507	0.0670697
	Huynh-Feldt	81.5247	4.7645	17.1109	1.22215	0.306837	0.0670697
	Untergrenze	81.5247	1	81.5247	1.22215	0.284339	0.0670697
Fehler(direction*valence*location*distance)	Sphärizität angenommen	1134	204	5.55882
	Greenhouse-Geisser	1134	61.9799	18.2962
	Huynh-Feldt	1134	80.9966	14.0006
	Untergrenze	1134	17	66.7058
Tests der Innersubjektkontraste
Maß: MASS_1
Quelle					Quadratsumme vom Typ III	df	Mittel der Quadrate	F	Sig.	Partielles Eta-Quadrat
direction	Linear				9.44486	1	9.44486	0.354693	0.559314	0.0204379
Fehler(direction)	Linear				452.68	17	26.6282
valence		Linear			0.00254291	1	0.00254291	0.000514601	0.982166	3.02697e-05
		Quadratisch			4.10176	1	4.10176	0.649307	0.431488	0.0367894
Fehler(valence)		Linear			84.0059	17	4.94152
		Quadratisch			107.391	17	6.31713
location			Linear		1.21296	1	1.21296	0.150161	0.703191	0.00875565
			Quadratisch		113.075	1	113.075	7.21106	0.0156462	0.297842
Fehler(location)			Linear		137.321	17	8.07773
			Quadratisch		266.573	17	15.6808
distance				Linear	330.604	1	330.604	4.52991	0.0482316	0.210401
				Quadratisch	178.463	1	178.463	4.0523	0.0602258	0.192487
				Kubisch	25.3642	1	25.3642	1.38014	0.256272	0.0750884
Fehler(distance)				Linear	1240.7	17	72.9825
				Quadratisch	748.68	17	44.04
				Kubisch	312.427	17	18.3781
direction * valence	Linear	Linear			6.4261	1	6.4261	1.36401	0.258963	0.0742764
		Quadratisch			0.0239393	1	0.0239393	0.00392253	0.950792	0.000230684
Fehler(direction*valence)	Linear	Linear			80.09	17	4.71117
		Quadratisch			103.751	17	6.10302
direction * location	Linear		Linear		126.026	1	126.026	13.6836	0.00178115	0.445959
			Quadratisch		4.06931	1	4.06931	1.00641	0.329831	0.0558919
Fehler(direction*location)	Linear		Linear		156.569	17	9.20995
			Quadratisch		68.7376	17	4.04339
valence * location		Linear	Linear		0.624877	1	0.624877	0.0975448	0.758595	0.00570519
			Quadratisch		1.03597	1	1.03597	0.369463	0.551331	0.0212709
		Quadratisch	Linear		25.8529	1	25.8529	4.52601	0.0483177	0.210258
			Quadratisch		2.03271	1	2.03271	1.02513	0.325499	0.0568723
Fehler(valence*location)		Linear	Linear		108.903	17	6.40606
			Quadratisch		47.6676	17	2.80398
		Quadratisch	Linear		97.1052	17	5.71207
			Quadratisch		33.7089	17	1.98287
direction * valence * location	Linear	Linear	Linear		2.40238	1	2.40238	0.268102	0.61128	0.0155259
			Quadratisch		0.537699	1	0.537699	0.208581	0.653663	0.0121208
		Quadratisch	Linear		2.79426	1	2.79426	0.640097	0.434714	0.0362865
			Quadratisch		1.61962	1	1.61962	0.314192	0.582432	0.0181465
Fehler(direction*valence*location)	Linear	Linear	Linear		152.331	17	8.96067
			Quadratisch		43.824	17	2.57788
		Quadratisch	Linear		74.2113	17	4.36537
			Quadratisch		87.6329	17	5.15488
direction * distance	Linear			Linear	18.9495	1	18.9495	0.538883	0.4729	0.030725
				Quadratisch	9.09773	1	9.09773	0.562498	0.46351	0.0320283
				Kubisch	0.378094	1	0.378094	0.0178523	0.895278	0.00104903
Fehler(direction*distance)	Linear			Linear	597.794	17	35.1644
				Quadratisch	274.955	17	16.1738
				Kubisch	360.044	17	21.1791
valence * distance		Linear		Linear	0.114618	1	0.114618	0.0281665	0.868698	0.00165411
				Quadratisch	1.8505	1	1.8505	0.44921	0.511713	0.0257439
				Kubisch	50.3804	1	50.3804	4.39126	0.0514022	0.205283
		Quadratisch		Linear	0.525585	1	0.525585	0.187257	0.670649	0.0108951
				Quadratisch	7.22727	1	7.22727	2.06624	0.168745	0.108372
				Kubisch	1.65352	1	1.65352	0.277278	0.605294	0.0160487
Fehler(valence*distance)		Linear		Linear	69.1779	17	4.06929
				Quadratisch	70.0309	17	4.11946
				Kubisch	195.039	17	11.4729
		Quadratisch		Linear	47.7149	17	2.80676
				Quadratisch	59.4624	17	3.49779
				Kubisch	101.378	17	5.96342
direction * valence * distance	Linear	Linear		Linear	3.45512	1	3.45512	0.847757	0.37007	0.0474994
				Quadratisch	26.9963	1	26.9963	3.14029	0.094301	0.155921
				Kubisch	0.0767316	1	0.0767316	0.00462316	0.946584	0.000271877
		Quadratisch		Linear	5.50352	1	5.50352	1.08008	0.313236	0.0597388
				Quadratisch	16.9487	1	16.9487	3.58325	0.0755173	0.174086
				Kubisch	7.84949	1	7.84949	1.13056	0.302527	0.0623565
Fehler(direction*valence*distance)	Linear	Linear		Linear	69.2852	17	4.0756
				Quadratisch	146.145	17	8.59676
				Kubisch	282.153	17	16.5972
		Quadratisch		Linear	86.6229	17	5.09546
				Quadratisch	80.4094	17	4.72996
				Kubisch	118.031	17	6.94301
location * distance			Linear	Linear	12.9255	1	12.9255	7.01559	0.0168863	0.292126
				Quadratisch	9.35325	1	9.35325	0.60642	0.446844	0.0344431
				Kubisch	7.82245	1	7.82245	1.02795	0.324854	0.0570198
			Quadratisch	Linear	42.4756	1	42.4756	7.79287	0.0125255	0.314319
				Quadratisch	93.6525	1	93.6525	6.62939	0.0196798	0.280557
				Kubisch	109.018	1	109.018	10.3995	0.00497452	0.37955
Fehler(location*distance)			Linear	Linear	31.3208	17	1.8424
				Quadratisch	262.203	17	15.4237
				Kubisch	129.366	17	7.60976
			Quadratisch	Linear	92.6597	17	5.45057
				Quadratisch	240.157	17	14.1269
				Kubisch	178.212	17	10.483
direction * location * distance	Linear		Linear	Linear	115.962	1	115.962	8.24797	0.0105727	0.326678
				Quadratisch	59.8791	1	59.8791	5.7325	0.0284546	0.252172
				Kubisch	318.791	1	318.791	10.8821	0.004241	0.390291
			Quadratisch	Linear	10.7239	1	10.7239	1.60159	0.222748	0.0860998
				Quadratisch	0.706923	1	0.706923	0.196789	0.662919	0.0114434
				Kubisch	1.16324	1	1.16324	0.21156	0.651376	0.0122917
Fehler(direction*location*distance)	Linear		Linear	Linear	239.01	17	14.0594
				Quadratisch	177.574	17	10.4455
				Kubisch	498.013	17	29.2949
			Quadratisch	Linear	113.828	17	6.69575
				Quadratisch	61.0689	17	3.59229
				Kubisch	93.4728	17	5.4984
valence * location * distance		Linear	Linear	Linear	3.15018	1	3.15018	1.61482	0.22093	0.0867493
				Quadratisch	7.65946	1	7.65946	1.18574	0.291387	0.0652016
				Kubisch	26.2351	1	26.2351	2.72524	0.117124	0.13816
			Quadratisch	Linear	4.58144	1	4.58144	1.24482	0.280069	0.0682284
				Quadratisch	1.64065	1	1.64065	0.636383	0.436026	0.0360835
				Kubisch	0.332729	1	0.332729	0.0616449	0.806889	0.00361307
		Quadratisch	Linear	Linear	7.89841	1	7.89841	0.999365	0.331482	0.0555222
				Quadratisch	0.0659717	1	0.0659717	0.0108592	0.918224	0.000638368
				Kubisch	1.78051	1	1.78051	0.319672	0.579191	0.0184572
			Quadratisch	Linear	11.9689	1	11.9689	1.64388	0.217003	0.0881727
				Quadratisch	5.22915	1	5.22915	0.38554	0.542889	0.0221759
				Kubisch	1.03071	1	1.03071	0.140292	0.712622	0.00818493
Fehler(valence*location*distance)		Linear	Linear	Linear	33.1634	17	1.95079
				Quadratisch	109.814	17	6.45965
				Kubisch	163.654	17	9.62671
			Quadratisch	Linear	62.5672	17	3.68042
				Quadratisch	43.8274	17	2.57808
				Kubisch	91.7576	17	5.39751
		Quadratisch	Linear	Linear	134.358	17	7.90343
				Quadratisch	103.278	17	6.0752
				Kubisch	94.6866	17	5.5698
			Quadratisch	Linear	123.775	17	7.28086
				Quadratisch	230.574	17	13.5632
				Kubisch	124.897	17	7.3469
direction * valence * location * distance	Linear	Linear	Linear	Linear	6.42176	1	6.42176	0.614772	0.443785	0.034901
				Quadratisch	22.1428	1	22.1428	2.87737	0.108066	0.144756
				Kubisch	17.7883	1	17.7883	3.28911	0.0874333	0.162112
			Quadratisch	Linear	2.8965	1	2.8965	1.97423	0.17801	0.104048
				Quadratisch	2.12355	1	2.12355	0.942664	0.345206	0.0525376
				Kubisch	12.9712	1	12.9712	4.66326	0.0453939	0.215261
		Quadratisch	Linear	Linear	0.00322429	1	0.00322429	0.00171099	0.967488	0.000100636
				Quadratisch	0.476889	1	0.476889	0.0766244	0.785263	0.0044871
				Kubisch	4.2091	1	4.2091	0.406958	0.532017	0.023379
			Quadratisch	Linear	0.0110443	1	0.0110443	0.00146552	0.969909	8.61996e-05
				Quadratisch	10.0769	1	10.0769	1.20153	0.288302	0.0660127
				Kubisch	2.40344	1	2.40344	1.05366	0.31905	0.0583629
Fehler(direction*valence*location*distance)	Linear	Linear	Linear	Linear	177.578	17	10.4458
				Quadratisch	130.824	17	7.6955
				Kubisch	91.9402	17	5.40825
			Quadratisch	Linear	24.9416	17	1.46716
				Quadratisch	38.2962	17	2.25272
				Kubisch	47.2868	17	2.78158
		Quadratisch	Linear	Linear	32.0358	17	1.88446
				Quadratisch	105.803	17	6.22372
				Kubisch	175.828	17	10.3428
			Quadratisch	Linear	128.113	17	7.53609
				Quadratisch	142.574	17	8.3867
				Kubisch	38.7775	17	2.28103
Tests der Zwischensubjekteffekte
Maß: MASS_1 Transformierte Variable: Mittel
Quelle	Quadratsumme vom Typ III	df	Mittel der Quadrate	F	Sig.	Partielles Eta-Quadrat
Konstanter Term	2365.4	1	2365.4	15.2944	0.00112501	0.473593
Fehler	2629.19	17	154.658
Geschätzte Randmittel
1. direction
Maß: MASS_1
direction	Mittelwert	Standardfehler	95%-Konfidenzintervall
			Untergrenze	Obergrenze
1	1.43635	0.396781	0.599218	2.27349
2	1.26562	0.349754	0.527699	2.00353
2. valence
Maß: MASS_1
valence	Mittelwert	Standardfehler	95%-Konfidenzintervall
			Untergrenze	Obergrenze
1	1.30949	0.325451	0.622847	1.99613
2	1.43054	0.372814	0.643976	2.21711
3	1.31292	0.373039	0.525875	2.09996
3. location
Maß: MASS_1
location	Mittelwert	Standardfehler	95%-Konfidenzintervall
			Untergrenze	Obergrenze
1	1.59732	0.411096	0.729981	2.46465
2	0.933254	0.306809	0.285944	1.58056
3	1.52238	0.387131	0.705606	2.33915
4. distance
Maß: MASS_1
distance	Mittelwert	Standardfehler	95%-Konfidenzintervall
			Untergrenze	Obergrenze
1	1.72009	0.637391	0.375309	3.06486
2	1.76025	0.55681	0.585484	2.93502
3	1.68388	0.402257	0.835197	2.53257
4	0.239714	0.130874	-0.0364063	0.515833
5. direction * valence
Maß: MASS_1
direction		Mittelwert	Standardfehler	95%-Konfidenzintervall
				Untergrenze	Obergrenze
1	1	1.48414	0.385309	0.671206	2.29707
	2	1.50983	0.433901	0.594384	2.42528
	3	1.31508	0.406607	0.457218	2.17295
2	1	1.13484	0.370323	0.353527	1.91615
	2	1.35125	0.376582	0.556737	2.14577
	3	1.31075	0.400578	0.465608	2.1559
6. direction * location
Maß: MASS_1
direction		Mittelwert	Standardfehler	95%-Konfidenzintervall
				Untergrenze	Obergrenze
1	1	2.02498	0.503034	0.963674	3.08629
	2	1.09787	0.356796	0.345093	1.85064
	3	1.18621	0.405435	0.330813	2.0416
2	1	1.16965	0.402666	0.320102	2.0192
	2	0.76864	0.351625	0.0267765	1.5105
	3	1.85856	0.424424	0.963099	2.75401
7. direction * distance
Maß: MASS_1
direction		Mittelwert	Standardfehler	95%-Konfidenzintervall
				Untergrenze	Obergrenze
1	1	2.05911	0.882867	0.196421	3.9218
	2	1.79299	0.64016	0.442375	3.14361
	3	1.65431	0.569132	0.453543	2.85507
	4	0.238997	0.126211	-0.0272843	0.505279
2	1	1.38107	0.651566	0.00638038	2.75575
	2	1.72751	0.563061	0.539552	2.91546
	3	1.71346	0.326974	1.02361	2.40332
	4	0.24043	0.157818	-0.0925376	0.573397
8. valence * location
Maß: MASS_1
valence		Mittelwert	Standardfehler	95%-Konfidenzintervall
				Untergrenze	Obergrenze
1	1	1.70639	0.423841	0.812165	2.60062
	2	0.901124	0.293241	0.282441	1.51981
	3	1.32095	0.408024	0.460093	2.1818
2	1	1.39264	0.375194	0.601053	2.18423
	2	1.09202	0.403794	0.24009	1.94395
	3	1.80697	0.446111	0.865757	2.74818
3	1	1.69292	0.507872	0.621402	2.76443
	2	0.806615	0.281116	0.213511	1.39972
	3	1.43922	0.403329	0.588273	2.29017
9. valence * distance
Maß: MASS_1
valence		Mittelwert	Standardfehler	95%-Konfidenzintervall
				Untergrenze	Obergrenze
1	1	1.90061	0.554463	0.730799	3.07043
	2	1.26303	0.417705	0.381748	2.14431
	3	1.89995	0.460353	0.928687	2.87121
	4	0.174363	0.13643	-0.113479	0.462205
2	1	1.63324	0.705801	0.144128	3.12235
	2	2.00046	0.634577	0.661615	3.3393
	3	1.81402	0.509999	0.738013	2.89002
	4	0.274466	0.13602	-0.0125121	0.561443
3	1	1.62641	0.736884	0.0717189	3.1811
	2	2.01727	0.7047	0.530481	3.50405
	3	1.33769	0.362293	0.573317	2.10206
	4	0.270312	0.151245	-0.0487877	0.589412
10. location * distance
Maß: MASS_1
location		Mittelwert	Standardfehler	95%-Konfidenzintervall
				Untergrenze	Obergrenze
1	1	1.9219	0.699667	0.445729	3.39807
	2	1.94258	0.605924	0.664194	3.22097
	3	2.1663	0.569786	0.964152	3.36844
	4	0.358496	0.189316	-0.0409264	0.757918
2	1	1.84258	0.631799	0.509603	3.17556
	2	1.62715	0.616902	0.325602	2.9287
	3	0.221193	0.178269	-0.154921	0.597308
	4	0.0420875	0.0420875	-0.0467094	0.130884
3	1	1.39578	0.623439	0.0804379	2.71112
	2	1.71102	0.580119	0.487074	2.93496
	3	2.66417	0.776441	1.02602	4.30231
	4	0.318557	0.236317	-0.180029	0.817143
11. direction * valence * location
Maß: MASS_1
direction			Mittelwert	Standardfehler	95%-Konfidenzintervall
					Untergrenze	Obergrenze
1	1	1	2.08323	0.486613	1.05656	3.10989
		2	1.22565	0.426921	0.324924	2.12637
		3	1.14353	0.509	0.0696367	2.21743
	2	1	1.93001	0.531154	0.80937	3.05064
		2	1.17985	0.450616	0.229138	2.13057
		3	1.41964	0.477653	0.411883	2.4274
	3	1	2.06171	0.654405	0.681042	3.44239
		2	0.888097	0.307813	0.238669	1.53753
		3	0.995442	0.353226	0.250201	1.74068
2	1	1	1.32955	0.50331	0.267663	2.39145
		2	0.576599	0.281743	-0.0178255	1.17102
		3	1.49836	0.55256	0.332565	2.66416
	2	1	0.855279	0.368344	0.0781412	1.63242
		2	1.00419	0.439774	0.0763477	1.93203
		3	2.1943	0.474269	1.19367	3.19492
	3	1	1.32412	0.426062	0.425209	2.22303
		2	0.725133	0.420532	-0.162112	1.61238
		3	1.88301	0.525475	0.77435	2.99166
12. direction * valence * distance
Maß: MASS_1
direction			Mittelwert	Standardfehler	95%-Konfidenzintervall
					Untergrenze	Obergrenze
1	1	1	1.90423	0.689822	0.448831	3.35963
		2	1.65498	0.712118	0.152543	3.15742
		3	2.20498	0.627721	0.880603	3.52936
		4	0.172359	0.118273	-0.0771756	0.421893
	2	1	2.30077	1.09483	-0.0091176	4.61066
		2	1.75895	0.598323	0.496597	3.0213
		3	1.72308	0.821712	-0.0105759	3.45674
		4	0.256534	0.139166	-0.0370802	0.550147
	3	1	1.97232	0.97324	-0.0810315	4.02568
		2	1.96506	0.862913	0.144468	3.78564
		3	1.03486	0.426776	0.13444	1.93528
		4	0.288099	0.158232	-0.0457418	0.62194
2	1	1	1.897	0.789848	0.230566	3.56343
		2	0.871075	0.44987	-0.078068	1.82022
		3	1.59492	0.520782	0.496163	2.69367
		4	0.176367	0.176367	-0.195735	0.548468
	2	1	0.965705	0.644678	-0.394447	2.32586
		2	2.24196	0.788708	0.577934	3.90599
		3	1.90495	0.385685	1.09123	2.71868
		4	0.292398	0.212751	-0.156467	0.741262
	3	1	1.28049	0.643292	-0.0767364	2.63772
		2	2.06948	0.754107	0.478453	3.66051
		3	1.64052	0.377327	0.844427	2.43661
		4	0.252525	0.183739	-0.13513	0.640181
13. direction * location * distance
Maß: MASS_1
direction			Mittelwert	Standardfehler	95%-Konfidenzintervall
					Untergrenze	Obergrenze
1	1	1	2.02676	0.975738	-0.0318696	4.08539
		2	1.56142	0.657183	0.174882	2.94795
		3	3.79477	1.18571	1.29314	6.29639
		4	0.716991	0.378632	-0.0818528	1.51584
	2	1	2.44752	0.898091	0.552717	4.34233
		2	1.82049	0.81226	0.106768	3.5342
		3	0.123457	0.123457	-0.137014	0.383928
		4	0	0	0	0
	3	1	1.70304	0.825909	-0.0394734	3.44556
		2	1.99708	0.736989	0.44217	3.55199
		3	1.0447	0.699365	-0.430833	2.52023
		4	0	0	0	0
2	1	1	1.81704	0.771621	0.18906	3.44502
		2	2.32375	0.846622	0.537528	4.10996
		3	0.537825	0.185805	0.14581	0.929839
		4	0	0	0	0
	2	1	1.23764	0.697993	-0.234996	2.71028
		2	1.43382	0.595757	0.176877	2.69075
		3	0.31893	0.23945	-0.186266	0.824126
		4	0.0841751	0.0841751	-0.0934188	0.261769
	3	1	1.08852	0.609792	-0.198033	2.37507
		2	1.42496	0.487473	0.396479	2.45343
		3	4.28363	0.991757	2.19121	6.37606
		4	0.637115	0.472635	-0.360057	1.63429
14. valence * location * distance
Maß: MASS_1
valence			Mittelwert	Standardfehler	95%-Konfidenzintervall
					Untergrenze	Obergrenze
1	1	1	2.68305	0.929592	0.721787	4.64432
		2	1.16832	0.502755	0.107605	2.22904
		3	2.71565	0.568692	1.51581	3.91548
		4	0.258538	0.177409	-0.115763	0.632839
	2	1	2.01479	0.6343	0.676536	3.35305
		2	1.21934	0.518799	0.124765	2.31391
		3	0.37037	0.37037	-0.411043	1.15178
		4	0	0	0	0
	3	1	1.004	0.443391	0.0685218	1.93947
		2	1.40142	0.479534	0.389694	2.41315
		3	2.61383	1.11548	0.260362	4.96729
		4	0.26455	0.26455	-0.293602	0.822703
2	1	1	1.12327	0.576041	-0.0920688	2.33861
		2	1.99495	0.751211	0.410033	3.57987
		3	2.06755	0.91864	0.12939	4.00571
		4	0.3848	0.208748	-0.0556203	0.825221
	2	1	2.24507	1.01947	0.0941798	4.39596
		2	1.82981	0.811006	0.118732	3.54088
		3	0.29321	0.201453	-0.13182	0.71824
		4	0	0	0	0
	3	1	1.53137	0.745482	-0.0414547	3.1042
		2	2.17661	0.72734	0.642058	3.71117
		3	3.08129	0.819629	1.35203	4.81056
		4	0.438596	0.319126	-0.2347	1.11189
3	1	1	1.95937	0.914897	0.0291049	3.88963
		2	2.66447	0.869014	0.83101	4.49793
		3	1.71569	0.601604	0.446412	2.98496
		4	0.432149	0.237349	-0.0686127	0.93291
	2	1	1.26789	0.591587	0.0197468	2.51603
		2	1.83231	0.731471	0.289042	3.37558
		3	0	0	0	0
		4	0.126263	0.126263	-0.140128	0.392653
	3	1	1.65197	0.818441	-0.0747909	3.37873
		2	1.55502	0.76041	-0.0493002	3.15935
		3	2.29738	0.662639	0.899333	3.69542
		4	0.252525	0.252525	-0.280256	0.785307
15. direction * valence * location * distance
Maß: MASS_1
direction				Mittelwert	Standardfehler	95%-Konfidenzintervall
						Untergrenze	Obergrenze
1	1	1	1	1.86367	0.854284	0.0612838	3.66605
			2	1.3025	0.816047	-0.41921	3.02421
			3	4.64967	1.12168	2.28313	7.01621
			4	0.517076	0.354819	-0.231527	1.26568
		2	1	2.34608	0.869413	0.511778	4.18038
			2	2.18615	0.970953	0.137616	4.23468
			3	0.37037	0.37037	-0.411043	1.15178
			4	0	0	0	0
		3	1	1.50294	0.86928	-0.331081	3.33696
			2	1.4763	0.750904	-0.107974	3.06056
			3	1.5949	1.13701	-0.803988	3.99378
			4	0	0	0	0
	2	1	1	1.63477	1.12481	-0.738382	4.00792
			2	1.43308	0.694885	-0.0329981	2.89916
			3	3.88258	1.85126	-0.0232472	7.7884
			4	0.769601	0.417497	-0.111241	1.65044
		2	1	3.33053	1.58671	-0.0171443	6.6782
			2	1.38889	0.973971	-0.666011	3.44379
			3	0	0	0	0
			4	0	0	0	0
		3	1	1.93702	1.11267	-0.410515	4.28455
			2	2.45487	1.05201	0.235337	4.67441
			3	1.28668	0.898171	-0.608299	3.18165
			4	0	0	0	0
	3	1	1	2.58184	1.47189	-0.52357	5.68725
			2	1.94867	0.79475	0.271896	3.62545
			3	2.85205	1.1203	0.488416	5.21568
			4	0.864298	0.474697	-0.137225	1.86582
		2	1	1.66597	0.860499	-0.149529	3.48146
			2	1.88642	0.943367	-0.103908	3.87676
			3	0	0	0	0
			4	0	0	0	0
		3	1	1.66917	0.805538	-0.0303689	3.36871
			2	2.06007	1.06008	-0.176496	4.29664
			3	0.252525	0.252525	-0.280256	0.785307
			4	0	0	0	0
2	1	1	1	3.50244	1.53797	0.257601	6.74728
			2	1.03415	0.709638	-0.463053	2.53136
			3	0.781626	0.424016	-0.112971	1.67622
			4	0	0	0	0
		2	1	1.6835	0.955513	-0.332455	3.69946
			2	0.252525	0.252525	-0.280256	0.785307
			3	0.37037	0.37037	-0.411043	1.15178
			4	0	0	0	0
		3	1	0.505051	0.346462	-0.22592	1.23602
			2	1.32655	0.636632	-0.0166267	2.66972
			3	3.63276	1.48506	0.499551	6.76596
			4	0.529101	0.529101	-0.587204	1.64541
	2	1	1	0.611772	0.423961	-0.282708	1.50625
			2	2.55682	1.19981	0.025435	5.0882
			3	0.252525	0.252525	-0.280256	0.785307
			4	0	0	0	0
		2	1	1.15961	0.692933	-0.30235	2.62157
			2	2.27072	0.863798	0.448268	4.09318
			3	0.58642	0.402907	-0.26364	1.43648
			4	0	0	0	0
		3	1	1.12573	0.866761	-0.702975	2.95444
			2	1.89835	0.706346	0.408089	3.38861
			3	4.87591	1.05203	2.65633	7.0955
			4	0.877193	0.638252	-0.4694	2.22379
	3	1	1	1.3369	0.642701	-0.0190817	2.69288
			2	3.38027	1.11475	1.02835	5.73219
			3	0.579323	0.40107	-0.26686	1.42551
			4	0	0	0	0
		2	1	0.869809	0.653046	-0.507998	2.24762
			2	1.7782	1.05807	-0.454129	4.01053
			3	0	0	0	0
			4	0.252525	0.252525	-0.280256	0.785307
		3	1	1.63477	0.99756	-0.4699	3.73944
			2	1.04997	0.602724	-0.221664	2.32161
			3	4.34223	1.132	1.95391	6.73055
			4	0.505051	0.505051	-0.560513	1.57061
